# Supplementary material for: Mechanism and biomass association of glucuronoyl esterase: an α/β hydrolase with potential in biomass conversion
Source: Nat Commun. 2022 Mar 18;13:1449. doi: 10.1038/s41467-022-28938-w (PMC8933493; doi:10.1038/s41467-022-28938-w)
Supplement: Supplementary file 8 — Source Data [file 41467_2022_28938_MOESM8_ESM.xlsx]

## Sheet: Fig.2b
	x				y	sd
	d1 (Å)	rep1	rep2	rep3	ΔG (kcal/mol)
	1.05	9.11256	8.88197	9.98682	9.32712	0.58284
	1.06	8.99129	8.74912	9.7272	9.15587	0.50939
	1.07	8.89056	8.66589	9.46045	9.00563	0.40959
	1.08	8.83226	8.57992	9.25766	8.88995	0.34253
	1.09	8.83107	8.48026	9.12183	8.81105	0.32125
	1.1	8.852	8.37473	8.96761	8.73145	0.31429
	1.11	8.86444	8.28506	8.95485	8.70145	0.36343
	1.12	8.88937	8.23163	9.07238	8.73113	0.44215
	1.13	8.92587	8.22159	9.2604	8.80262	0.53026
	1.14	8.99699	8.22837	9.53981	8.92172	0.65895
	1.15	9.1223	8.27434	9.86935	9.08866	0.79804
	1.16	9.29258	8.38963	10.1717	9.28463	0.89105
	1.17	9.42612	8.54297	10.5513	9.50679	1.00658
	1.18	9.60694	8.71069	10.8924	9.73667	1.09661
	1.19	9.81279	8.85478	11.1104	9.92598	1.13204
	1.2	9.95447	8.95444	11.1341	10.0143	1.09105
	1.21	9.99541	8.98002	11.1124	10.0293	1.06661
	1.22	9.90465	8.94474	10.9509	9.93342	1.00338
	1.23	9.63985	8.80927	10.6427	9.69728	0.91807
	1.24	9.3373	8.58648	10.3353	9.41968	0.8773
	1.25	9.03873	8.31071	9.99028	9.11324	0.84226
	1.26	8.75513	8.03137	9.63373	8.80674	0.80243
	1.27	8.44821	7.75976	9.32417	8.51071	0.78408
	1.28	8.12237	7.51386	8.96968	8.20197	0.73117
	1.29	7.73818	7.29426	8.60793	7.88012	0.66824
	1.3	7.34527	7.06876	8.22289	7.54564	0.60259
	1.31	6.98514	6.81644	7.8283	7.20996	0.5421
	1.32	6.69309	6.54468	7.41802	6.88526	0.46731
	1.33	6.39983	6.22784	7.01752	6.5484	0.41527
	1.34	6.09807	5.89195	6.62501	6.20501	0.37805
	1.35	5.75212	5.59293	6.26089	5.86865	0.34889
	1.36	5.41059	5.33494	5.93275	5.55943	0.32551
	1.37	5.05712	5.09241	5.62364	5.25772	0.31738
	1.38	4.72223	4.85052	5.32797	4.96691	0.3192
	1.39	4.38239	4.49812	5.0272	4.6359	0.34378
	1.4	4.06105	4.08409	4.70646	4.28387	0.36616
	1.41	3.79621	3.69045	4.37148	3.95271	0.3665
	1.42	3.56456	3.33816	4.04429	3.649	0.36056
	1.43	3.31175	3.07504	3.72449	3.37043	0.32868
	1.44	3.04838	2.89399	3.40318	3.11518	0.26109
	1.45	2.77051	2.72497	3.11116	2.86888	0.21105
	1.46	2.51265	2.56762	2.83488	2.63838	0.17238
	1.47	2.30429	2.42294	2.5607	2.42931	0.12832
	1.48	2.13312	2.22651	2.30759	2.22241	0.08731
	1.49	1.96171	1.99558	2.07959	2.01229	0.06069
	1.5	1.76496	1.75474	1.86178	1.79383	0.05907
	1.51	1.52791	1.53717	1.64279	1.56929	0.06382
	1.52	1.24535	1.30851	1.43759	1.33048	0.09799
	1.53	0.96947	1.09932	1.21382	1.0942	0.12226
	1.54	0.7422	0.8835	0.97617	0.86729	0.11782
	1.55	0.57637	0.67764	0.73454	0.66285	0.08012
	1.56	0.46093	0.50595	0.4713	0.47939	0.02358
	1.57	0.35349	0.35052	0.25371	0.31924	0.05677
	1.58	0.13599	0.1716	0.12339	0.14366	0.025
	1.59	0	0	0	0	0
	1.6	0.0948	0.09372	0.15389	0.11414	0.03443

## Sheet: Fig.2d
	x				y	sd
	d2 (Å)	rep1	rep2	rep3	ΔG (kcal/mol)
	1	0	0.0219	0.01678	0.01289	0.01146
	1.01	0.01488	0	0	0.00496	0.00859
	1.02	0.02146	0.03742	0.15121	0.07003	0.07076
	1.03	0.08249	0.15484	0.27013	0.16915	0.09464
	1.04	0.17821	0.34248	0.43341	0.31803	0.12934
	1.05	0.35603	0.61417	0.5947	0.52163	0.14375
	1.06	0.65099	0.95581	0.77385	0.79355	0.15336
	1.07	1.05866	1.32511	1.00504	1.1296	0.17142
	1.08	1.58145	1.72419	1.32629	1.54398	0.20158
	1.09	2.14088	2.15033	1.77252	2.02124	0.21545
	1.1	2.71753	2.60423	2.29006	2.53727	0.22146
	1.11	3.31906	3.13006	2.79452	3.08121	0.26566
	1.12	3.94915	3.73933	3.31649	3.66832	0.32225
	1.13	4.5481	4.42755	3.87356	4.28307	0.35973
	1.14	5.11074	5.15352	4.4879	4.91739	0.37256
	1.15	5.6755	5.8944	5.21883	5.59624	0.34469
	1.16	6.2735	6.67805	5.99996	6.31717	0.34115
	1.17	7.0341	7.52671	6.82964	7.13015	0.35832
	1.18	8.03224	8.46548	7.75711	8.08494	0.35711
	1.19	9.14538	9.50153	8.72002	9.12231	0.39127
	1.2	10.1915	10.5363	9.69358	10.1405	0.42365
	1.21	11.0844	11.4801	10.7217	11.0954	0.37928
	1.22	11.7828	12.2917	11.7489	11.9411	0.30407
	1.23	12.4115	12.9713	12.8055	12.7294	0.28752
	1.24	13.0526	13.5598	13.8804	13.4976	0.41739
	1.25	13.6878	14.0868	14.9476	14.2408	0.64385
	1.26	14.3233	14.621	15.9921	14.9788	0.89008
	1.27	14.9627	15.1498	16.9835	15.6987	1.11663
	1.28	15.6025	15.6601	17.8706	16.3778	1.2932
	1.29	16.2219	16.1781	18.6399	17.0133	1.40886
	1.3	16.7761	16.6204	19.2698	17.5554	1.48672
	1.31	17.1513	16.9186	19.7586	17.9428	1.57679
	1.32	17.3126	17.1189	20.1154	18.1823	1.67692
	1.33	17.3453	17.3044	20.3643	18.338	1.75492
	1.34	17.3833	17.5047	20.4262	18.4381	1.72282
	1.35	17.5093	17.7384	20.3898	18.5458	1.601
	1.36	17.8192	17.9859	20.4282	18.7445	1.46055
	1.37	18.2045	18.2092	20.5987	19.0042	1.38092
	1.38	18.5133	18.3852	20.8493	19.2492	1.38712
	1.39	18.622	18.5114	21.086	19.4065	1.45559
	1.4	18.568	18.5312	21.2043	19.4345	1.53278
	1.41	18.4127	18.4813	21.2062	19.3667	1.59335
	1.42	18.2526	18.4122	21.1705	19.2784	1.64053
	1.43	18.141	18.3404	21.2076	19.2297	1.71584
	1.44	18.0639	18.2803	21.2959	19.2134	1.80675
	1.45	17.9625	18.2046	21.3506	19.1726	1.89012
	1.46	17.8613	18.1077	21.4125	19.1272	1.98299
	1.47	17.7857	18.0036	21.4159	19.0684	2.03588
	1.48	17.7307	17.9001	21.3378	18.9895	2.03541
	1.49	17.6878	17.7925	21.2294	18.9032	2.0152
	1.5	17.6669	17.6843	21.1089	18.82	1.98223
	1.51	17.6505	17.5828	20.9713	18.7349	1.9371
	1.52	17.6136	17.4975	20.868	18.6597	1.91333
	1.53	17.5574	17.4124	20.766	18.5786	1.89577
	1.54	17.4682	17.3445	20.6799	18.4975	1.89098
	1.55	17.373	17.2719	20.6083	18.4177	1.89778
	1.56	17.3155	17.159	20.5642	18.3462	1.9224
	1.57	17.2596	16.9836	20.5501	18.2644	1.98423
	1.58	17.2603	16.8605	20.5208	18.2139	2.00786
	1.59	17.3591	16.8598	20.3844	18.2011	1.90717
	1.6	17.4987	16.9121	20.1798	18.1969	1.74213
	1.61	17.6311	16.9739	19.9382	18.1811	1.55677
	1.62	17.6584	16.9541	19.7318	18.1148	1.44402
	1.63	17.5837	16.784	19.6071	17.9916	1.45507
	1.64	17.5128	16.6287	19.5196	17.887	1.48137
	1.65	17.5023	16.6047	19.5389	17.8819	1.5035
	1.66	17.5307	16.6166	19.7175	17.955	1.59336
	1.67	17.5825	16.6696	19.9871	18.0797	1.71373
	1.68	17.5381	16.6257	20.2722	18.1453	1.89757
	1.69	17.4017	16.3926	20.4988	18.0977	2.13975
	1.7	17.2236	16.1004	20.6086	17.9775	2.34679
	1.71	17.1062	15.9156	20.658	17.8933	2.46721
	1.72	17.0619	15.8235	20.6258	17.8371	2.49327
	1.73	17.0531	15.8456	20.4752	17.7913	2.40144
	1.74	16.9906	15.8967	20.0832	17.6569	2.17133
	1.75	16.8421	15.8846	19.5666	17.4311	1.91033
	1.76	16.6747	15.8308	19.0782	17.1946	1.68498
	1.77	16.5438	15.8006	18.6673	17.0039	1.48773
	1.78	16.5591	15.8398	18.5052	16.968	1.37893
	1.79	16.3791	15.7516	18.3906	16.8404	1.37869
	1.8	15.9814	15.5275	18.0815	16.5301	1.36255
	1.81	15.368	15.2107	17.6568	16.0785	1.36912
	1.82	14.7742	14.8432	17.1927	15.6034	1.37685
	1.83	14.3758	14.622	16.6956	15.2311	1.27427
	1.84	14.3144	14.6797	16.4316	15.1419	1.13177
	1.85	14.2727	14.8144	16.307	15.1313	1.05354
	1.86	14.1676	14.977	16.3433	15.1626	1.09967
	1.87	14.0604	15.2234	16.5928	15.2922	1.26757
	1.88	13.9666	15.4624	16.8607	15.4299	1.44731
	1.89	14.0179	15.72	17.0735	15.6038	1.53112
	1.9	14.2013	16.1029	17.4145	15.9063	1.6156
	1.91	14.5188	16.7054	17.8979	16.374	1.71375
	1.92	14.9457	17.5877	18.6194	17.0509	1.8948
	1.93	15.5738	18.6461	19.4894	17.9031	2.06086
	1.94	16.3286	19.6246	20.3842	18.7791	2.1559
	1.95	17.2822	20.559	21.2008	19.6807	2.10177
	1.96	18.3849	21.6215	22.1543	20.7202	2.03995
	1.97	19.6818	23.1022	23.447	22.077	2.08146
	1.98	21.4363	25.1923	25.3108	23.9798	2.20356
	1.99	23.5277	27.7928	27.6275	26.316	2.41616
	2	25.9559	30.9035	30.397	29.0855	2.72208

## Sheet: Fig.3d
	x				y	sd
	d3 (Å)	rep1	rep2	rep3	PMF (kcal/mol)
	4	0.13494	0.03006	0.41844	0.19448	0.20092
	4.1	0.15305	0.00857	0.38267	0.18143	0.18866
	4.2	0.22781	0.01336	0.41535	0.21884	0.20115
	4.3	0.29932	0.00805	0.44344	0.25027	0.2218
	4.4	0.35893	0.00137	0.46352	0.27461	0.24234
	4.5	0.41679	0	0.47968	0.29882	0.26069
	4.6	0.47195	0.00373	0.4905	0.32206	0.27584
	4.7	0.52086	0.01783	0.49346	0.34405	0.28285
	4.8	0.55853	0.04399	0.47915	0.36056	0.27701
	4.9	0.58845	0.08673	0.45725	0.37748	0.2602
	5	0.60621	0.13676	0.42756	0.39018	0.23695
	5.1	0.61675	0.18574	0.38606	0.39618	0.21568
	5.2	0.62307	0.22642	0.34022	0.39657	0.20424
	5.3	0.61634	0.25855	0.29353	0.38947	0.19725
	5.4	0.59764	0.2838	0.25373	0.37839	0.19047
	5.5	0.56427	0.30424	0.21935	0.36262	0.17972
	5.6	0.5316	0.32176	0.18637	0.34658	0.17395
	5.7	0.49367	0.33871	0.15097	0.32778	0.17161
	5.8	0.44762	0.34609	0.11704	0.30358	0.16934
	5.9	0.39797	0.34244	0.0841	0.27484	0.1675
	6	0.3483	0.3331	0.05309	0.24483	0.16623
	6.1	0.30109	0.31506	0.03169	0.21595	0.15972
	6.2	0.25402	0.29018	0.0132	0.1858	0.15057
	6.3	0.21456	0.26209	0.00268	0.15978	0.13811
	6.4	0.17913	0.24588	0	0.14167	0.12715
	6.5	0.14992	0.23232	0.00531	0.12918	0.11492
	6.6	0.12069	0.22049	0.01706	0.11941	0.10172
	6.7	0.09711	0.2139	0.03279	0.1146	0.09181
	6.8	0.0726	0.20994	0.05686	0.11313	0.08421
	6.9	0.05198	0.2099	0.08589	0.11592	0.08313
	7	0	0.21396	0.12218	0.11205	0.10734

## Sheet: Fig.3e
	x				y	sd
	d4 (Å)	rep1	rep2	rep3	PMF (kcal/mol)
	2	4.87029	4.50099	4.21617	4.52915	0.32797
	2.1	3.27994	2.82075	2.57998	2.89356	0.35561
	2.2	2.12539	1.6949	1.51578	1.77869	0.31332
	2.3	1.26226	0.89111	0.79579	0.98305	0.24645
	2.4	0.68754	0.40911	0.38448	0.49371	0.16831
	2.5	0.29777	0.13341	0.13984	0.19034	0.09309
	2.6	0.0465	0	0.00369	0.01673	0.02585
	2.7	0	0.04104	0	0.01368	0.0237
	2.8	0.17499	0.24526	0.14175	0.18733	0.05285
	2.9	0.49272	0.55329	0.40339	0.48314	0.07541
	3	0.85508	0.88322	0.74231	0.82687	0.07457
	3.1	1.17677	1.14213	1.10127	1.14006	0.03779
	3.2	1.397	1.26462	1.40119	1.35427	0.07767
	3.3	1.46489	1.24717	1.57002	1.42736	0.16466
	3.4	1.42808	1.13392	1.56392	1.37531	0.2198
	3.5	1.36078	1.00251	1.41662	1.25997	0.22471
	3.6	1.29017	0.88446	1.21115	1.12859	0.21509
	3.7	1.24367	0.78822	1.01279	1.01489	0.22773
	3.8	1.21294	0.72697	0.85543	0.93178	0.25182
	3.9	1.20483	0.69676	0.7457	0.88243	0.28028
	4	1.22031	0.69717	0.67005	0.86251	0.31016
	4.1	1.23848	0.72001	0.61988	0.85946	0.33204
	4.2	1.25263	0.75388	0.58166	0.86272	0.34848
	4.3	1.2724	0.79898	0.55557	0.87565	0.36451
	4.4	1.28344	0.83822	0.55726	0.89297	0.36617
	4.5	1.27322	0.87293	0.56907	0.90508	0.35317
	4.6	1.24595	0.90006	0.59712	0.91438	0.32465
	4.7	1.20544	0.91825	0.62718	0.91696	0.28913
	4.8	1.15043	0.92579	0.66115	0.91246	0.24491
	4.9	1.08963	0.93373	0.69148	0.90495	0.20063
	5	1.03326	0.93665	0.71302	0.89431	0.16427
	5.1	0.98416	0.93634	0.72344	0.88131	0.1388
	5.2	0.94343	0.94087	0.72505	0.86978	0.12535
	5.3	0.91375	0.95974	0.72202	0.86517	0.12609
	5.4	0.91638	0.97779	0.71854	0.87091	0.13547
	5.5	0.94989	0.9936	0.70623	0.88324	0.15484
	5.6	0.99778	1.0057	0.69538	0.89962	0.17692
	5.7	1.03612	1.00056	0.67776	0.90481	0.19744
	5.8	1.05626	0.96828	0.6504	0.89165	0.2135
	5.9	1.04449	0.90413	0.61529	0.85464	0.21884
	6	1.04132	0.85133	0.61018	0.83428	0.21607

## Sheet: Fig.3f
	x				y	sd
	θ (°)	rep1	rep2	rep3	ΔG (kcal/mol)
	105	0.40142	0	0.05615	0.15252	0.21737
	105.1	0.24759	0.01194	0.0255	0.09501	0.13231
	105.2	0.13032	0.02433	0.00607	0.05357	0.06709
	105.3	0.04961	0.03419	0	0.02793	0.02539
	105.4	0.02081	0.0466	0.01049	0.02597	0.0186
	105.5	0.0151	0.04871	0.01912	0.02764	0.01835
	105.6	0.00526	0.04216	0.03145	0.02629	0.01898
	105.7	0	0.03381	0.03829	0.02403	0.02093
	105.8	0.00847	0.02739	0.03794	0.0246	0.01493
	105.9	0.01991	0.02578	0.03283	0.02617	0.00647
	106	0.03521	0.03378	0.0299	0.03296	0.00275
	106.1	0.0533	0.04874	0.03144	0.04449	0.01153
	106.2	0.0663	0.07105	0.03539	0.05758	0.01936
	106.3	0.07937	0.0991	0.0381	0.07219	0.03113
	106.4	0.09968	0.11864	0.04033	0.08622	0.04085
	106.5	0.12422	0.12862	0.04051	0.09778	0.04965
	106.6	0.14583	0.13392	0.04494	0.10823	0.05513
	106.7	0.15939	0.13339	0.05531	0.11603	0.05417
	106.8	0.16706	0.13401	0.06887	0.12331	0.04996
	106.9	0.17111	0.13778	0.08263	0.13051	0.04469
	107	0.1799	0.14516	0.09594	0.14033	0.04219
	107.1	0.19426	0.15675	0.10064	0.15055	0.04712
	107.2	0.20881	0.1737	0.10268	0.16173	0.05407
	107.3	0.2169	0.1853	0.10397	0.16872	0.05826
	107.4	0.21916	0.1873	0.10178	0.16941	0.0607
	107.5	0.2142	0.18857	0.09756	0.16678	0.0613
	107.6	0.21157	0.19677	0.09843	0.16892	0.0615
	107.7	0.21409	0.2073	0.10069	0.17403	0.0636
	107.8	0.22398	0.2185	0.10837	0.18362	0.06522
	107.9	0.23023	0.22816	0.11961	0.19267	0.06328
	108	0.23708	0.23097	0.13232	0.20012	0.0588
	108.1	0.24744	0.23305	0.14626	0.20892	0.05474
	108.2	0.25829	0.24257	0.16236	0.22107	0.05145
	108.3	0.2749	0.25792	0.17701	0.23661	0.05231
	108.4	0.2947	0.27377	0.19235	0.25361	0.05407
	108.5	0.3112	0.29237	0.20552	0.2697	0.05637
	108.6	0.33013	0.30873	0.21686	0.28524	0.06018
	108.7	0.35001	0.32465	0.22423	0.29963	0.06652
	108.8	0.36293	0.33933	0.23424	0.31217	0.06851
	108.9	0.37162	0.35363	0.24397	0.32307	0.06909
	109	0.37609	0.36755	0.25342	0.33235	0.06849

## Sheet: Fig.4b
	x				y	sd
	d5 (Å)	rep1	rep2	rep3	ΔG (kcal/mol)
	1.05	12.2648	13.6001	13.9947	13.2865	0.90654
	1.06	12.2014	13.5656	13.9833	13.2501	0.93191
	1.07	12.1661	13.5409	13.9986	13.2352	0.95371
	1.08	12.1591	13.5261	14.0405	13.2419	0.97239
	1.09	12.1842	13.5284	14.1093	13.274	0.98745
	1.1	12.2298	13.5225	14.2022	13.3181	1.00197
	1.11	12.3107	13.5182	14.3079	13.3789	1.00586
	1.12	12.4075	13.5043	14.3879	13.4332	0.99209
	1.13	12.5465	13.4828	14.4513	13.4935	0.95249
	1.14	12.7043	13.514	14.5152	13.5778	0.90714
	1.15	12.8831	13.6292	14.5828	13.6984	0.85195
	1.16	13.1015	13.742	14.6434	13.829	0.77461
	1.17	13.3303	13.8344	14.6977	13.9541	0.69151
	1.18	13.5264	13.9469	14.76	14.0777	0.62713
	1.19	13.7034	14.0826	14.8171	14.201	0.5662
	1.2	13.8531	14.2043	14.8227	14.2934	0.49089
	1.21	13.9945	14.3415	14.815	14.3837	0.41189
	1.22	14.0813	14.4235	14.781	14.4286	0.34985
	1.23	14.0414	14.4253	14.7263	14.3977	0.34328
	1.24	13.8493	14.4002	14.6339	14.2945	0.40285
	1.25	13.5268	14.3516	14.4721	14.1168	0.51455
	1.26	13.1566	14.2224	14.2436	13.8742	0.62155
	1.27	12.8173	14.0165	14.0109	13.6149	0.69072
	1.28	12.4784	13.7463	13.7712	13.3319	0.73931
	1.29	12.1468	13.4344	13.5178	13.033	0.7686
	1.3	11.7796	13.0961	13.2164	12.6973	0.79708
	1.31	11.403	12.7642	12.8505	12.3392	0.81196
	1.32	11.0174	12.4451	12.4033	11.9553	0.81245
	1.33	10.6459	12.0786	11.8422	11.5222	0.76809
	1.34	10.2209	11.6466	11.2438	11.0371	0.73499
	1.35	9.77298	11.1853	10.6914	10.5499	0.7167
	1.36	9.28875	10.7573	10.2079	10.0846	0.74197
	1.37	8.87494	10.3983	9.82933	9.70087	0.76978
	1.38	8.49647	10.0754	9.47566	9.34918	0.79703
	1.39	8.07524	9.70154	9.00636	8.92771	0.816
	1.4	7.57909	9.28356	8.50153	8.45473	0.8532
	1.41	7.11273	8.82636	8.0257	7.98826	0.85743
	1.42	6.73299	8.37525	7.59192	7.56672	0.82142
	1.43	6.51828	7.95571	7.29118	7.25506	0.7194
	1.44	6.40657	7.54515	7.07177	7.00783	0.57198
	1.45	6.22576	7.13852	6.86602	6.74343	0.46857
	1.46	5.98943	6.77122	6.67204	6.47756	0.42563
	1.47	5.75228	6.4384	6.4635	6.21806	0.40357
	1.48	5.50997	6.14494	6.25599	5.9703	0.40251
	1.49	5.2555	5.89636	6.05987	5.73724	0.42514
	1.5	4.94333	5.65146	5.81108	5.46862	0.46187
	1.51	4.56766	5.37755	5.50149	5.1489	0.50717
	1.52	4.19783	5.09345	5.09596	4.79575	0.51781
	1.53	3.88795	4.82578	4.63274	4.44882	0.49523
	1.54	3.61783	4.59717	4.19304	4.13601	0.49215
	1.55	3.35546	4.40871	3.80594	3.8567	0.52846
	1.56	3.09683	4.23905	3.47442	3.60343	0.58194
	1.57	2.86834	4.04575	3.21455	3.37621	0.60512
	1.58	2.70577	3.85402	3.01185	3.19055	0.59462
	1.59	2.62279	3.64853	2.81818	3.02983	0.54464
	1.6	2.54402	3.40451	2.61194	2.85349	0.4784
	1.61	2.42009	3.15479	2.39946	2.65811	0.43026
	1.62	2.25307	2.92802	2.18333	2.45481	0.4113
	1.63	2.04253	2.70795	2.00038	2.25029	0.39691
	1.64	1.84818	2.49984	1.84446	2.06416	0.37731
	1.65	1.69599	2.2692	1.68418	1.88312	0.3344
	1.66	1.53446	2.00088	1.51564	1.68366	0.27488
	1.67	1.34872	1.76692	1.37256	1.49607	0.23487
	1.68	1.18965	1.57256	1.24525	1.33582	0.2069
	1.69	1.07859	1.40847	1.1661	1.21772	0.17089
	1.7	0.98166	1.26453	1.10106	1.11575	0.14201
	1.71	0.88235	1.11813	1.02721	1.00923	0.11891
	1.72	0.81376	0.98735	0.91215	0.90442	0.08705
	1.73	0.76617	0.85661	0.77535	0.79938	0.04978
	1.74	0.78742	0.71998	0.60452	0.70397	0.09249
	1.75	0.86785	0.56528	0.44636	0.6265	0.21731
	1.76	0.87564	0.39616	0.28364	0.51848	0.31438
	1.77	0.7732	0.27669	0.12218	0.39069	0.34015
	1.78	0.63697	0.26601	0.07349	0.32549	0.28641
	1.79	0.41383	0.22376	0	0.21253	0.20714
	1.8	0.20902	0.17887	0.07296	0.15362	0.07146
	1.81	0.08544	0.11439	0.08965	0.09649	0.01564
	1.82	0.04923	0.06521	0.101	0.07181	0.02651
	1.83	0	0	0.10089	0.03363	0.05825
	1.84	0.04779	0.0568	0.0946	0.0664	0.02484
	1.85	0.11339	0.0964	0.08212	0.0973	0.01565

## Sheet: Fig.4d
	x				y	sd
	d6 (Å)	rep1	rep2	rep3	ΔG (kcal/mol)
	1	0	0.10342	0.35422	0.15255	0.18215
	1.01	0.0743	0	0.17248	0.08226	0.08652
	1.02	0.20894	0.10069	0.04719	0.11894	0.0824
	1.03	0.31677	0.17504	0	0.16394	0.15868
	1.04	0.39779	0.29987	0.0161	0.23792	0.19824
	1.05	0.44383	0.49202	0.02891	0.32159	0.25461
	1.06	0.46785	0.71947	0.11533	0.43422	0.30347
	1.07	0.52338	1.00645	0.27271	0.60085	0.37295
	1.08	0.6032	1.31013	0.491	0.80144	0.44409
	1.09	0.70717	1.59485	0.74016	1.01406	0.50325
	1.1	0.84177	1.88086	0.9872	1.23661	0.56266
	1.11	1.04138	2.14277	1.2254	1.46985	0.58998
	1.12	1.28102	2.40578	1.4867	1.7245	0.5989
	1.13	1.50733	2.7795	1.76748	2.0181	0.6721
	1.14	1.7866	3.2731	2.08247	2.38072	0.78685
	1.15	2.11999	3.84978	2.42159	2.79712	0.92402
	1.16	2.47317	4.42307	2.76293	3.21972	1.05215
	1.17	2.86004	4.98526	3.06509	3.6368	1.1723
	1.18	3.26879	5.53058	3.35083	4.05007	1.28282
	1.19	3.68459	6.01976	3.67081	4.45839	1.35221
	1.2	4.08881	6.45181	4.05496	4.86519	1.37415
	1.21	4.46038	6.84908	4.47938	5.26295	1.37366
	1.22	4.78149	7.20421	4.8458	5.6105	1.38057
	1.23	5.04443	7.48503	5.18844	5.90597	1.3694
	1.24	5.2551	7.66761	5.55373	6.15881	1.31516
	1.25	5.4713	7.80241	5.89442	6.38938	1.24188
	1.26	5.64695	7.92557	6.13125	6.56792	1.20043
	1.27	5.78328	8.05852	6.12597	6.65592	1.22671
	1.28	5.88425	8.20568	6.48193	6.85729	1.20537
	1.29	5.9873	8.35741	6.72015	7.02162	1.21347
	1.3	6.1115	8.52645	6.80031	7.14609	1.24405
	1.31	6.25474	8.71225	6.83701	7.268	1.28419
	1.32	6.41837	8.87824	6.87748	7.39136	1.30797
	1.33	6.60851	9.00622	6.87754	7.49742	1.31356
	1.34	6.78982	9.10779	6.73917	7.54559	1.35314
	1.35	6.95406	9.19442	6.47875	7.54241	1.45029
	1.36	7.083	9.28302	6.61393	7.65998	1.42502
	1.37	7.21896	9.34061	6.62593	7.7285	1.42727
	1.38	7.33959	9.32811	6.62183	7.76318	1.40198
	1.39	7.42011	9.28589	6.59805	7.76802	1.37728
	1.4	7.4585	9.23303	6.55805	7.74986	1.36108
	1.41	7.45447	9.17159	6.51381	7.71329	1.34766
	1.42	7.41843	9.08883	6.47763	7.66163	1.32248
	1.43	7.35148	8.96129	6.44299	7.58525	1.27532
	1.44	7.27214	8.83805	6.40963	7.50661	1.23107
	1.45	7.21919	8.71356	6.39044	7.44106	1.17735
	1.46	7.17432	8.58421	6.36982	7.37612	1.1209
	1.47	7.11583	8.50525	6.34931	7.32346	1.09286
	1.48	7.07103	8.49543	6.34225	7.3029	1.09516
	1.49	7.03865	8.56993	6.35387	7.32082	1.13466
	1.5	7.01748	8.68008	6.38518	7.36091	1.18537
	1.51	7.02819	8.73771	6.42339	7.39643	1.2003
	1.52	7.0709	8.7817	6.44619	7.43293	1.20911
	1.53	7.12303	8.82318	6.46499	7.4704	1.21687
	1.54	7.13751	8.87922	6.48206	7.4996	1.23892
	1.55	7.09729	8.93825	6.48572	7.50709	1.27659
	1.56	7.02167	9.00019	6.49243	7.50476	1.32184
	1.57	6.8959	9.07421	6.44348	7.4712	1.40656
	1.58	6.77698	9.04484	6.4584	7.42674	1.41034
	1.59	6.74035	8.87903	6.49072	7.37003	1.31278
	1.6	6.72567	8.67243	6.52001	7.30604	1.18779
	1.61	6.67687	8.50071	6.54781	7.2418	1.09216
	1.62	6.59562	8.35703	6.53237	7.16167	1.03569
	1.63	6.51744	8.25387	6.48124	7.08418	1.01314
	1.64	6.49734	8.27602	6.42837	7.06724	1.0474
	1.65	6.52891	8.37819	6.26063	7.05591	1.15296
	1.66	6.66301	8.44162	6.18647	7.09703	1.18857
	1.67	6.88108	8.40411	6.16308	7.14942	1.14436
	1.68	7.00691	8.28918	6.26882	7.1883	1.02232
	1.69	7.00773	8.1404	6.50674	7.21829	0.83694
	1.7	6.90467	7.94274	6.79291	7.21344	0.63406
	1.71	6.74688	7.80998	7.09485	7.21724	0.54201
	1.72	6.64395	7.80183	7.30926	7.25168	0.58108
	1.73	6.55366	7.86432	7.32825	7.24874	0.65894
	1.74	6.46345	7.97312	7.25381	7.23013	0.75511
	1.75	6.42337	8.06827	7.08803	7.19322	0.82748
	1.76	6.43613	8.16703	6.90532	7.16949	0.89518
	1.77	6.61772	8.27678	6.82333	7.23928	0.90437
	1.78	6.69454	8.1686	6.62404	7.16239	0.87211
	1.79	6.7072	7.94684	6.36786	7.0073	0.83117
	1.8	6.81044	7.75474	6.18704	6.91741	0.7893
	1.81	6.98494	7.68326	6.19353	6.95391	0.74535
	1.82	7.57686	8.1566	6.70109	7.47818	0.73276
	1.83	8.38759	8.92459	7.51359	8.27526	0.71218
	1.84	9.41714	9.98724	8.63105	9.34514	0.68096
	1.85	10.6655	11.3445	10.0534	10.6878	0.64584

## Sheet: Fig.5c
					SHE					SHD					SHED
	x				y	sd				y	sd				y	sd
	d1 (Å)	rep1	rep2	rep3	ΔG (kcal/mol)		rep1	rep2	rep3			rep1	rep2	rep3
	1.05	9.11256	8.88197	9.98682	9.32712	0.58284	10.7828	13.4235	13.5602	12.5889	1.56558	4.22483	3.16008	4.33069	3.9052	0.64746
	1.06	8.99129	8.74912	9.7272	9.15587	0.50939	10.9457	13.4764	13.6279	12.6833	1.5067	4.17956	3.2419	4.3205	3.91399	0.58629
	1.07	8.89056	8.66589	9.46045	9.00563	0.40959	11.1093	13.56	13.7331	12.8008	1.46742	4.17721	3.33957	4.34672	3.9545	0.53925
	1.08	8.83226	8.57992	9.25766	8.88995	0.34253	11.2689	13.6667	13.9017	12.9458	1.45698	4.21779	3.45308	4.40936	4.02674	0.50596
	1.09	8.83107	8.48026	9.12183	8.81105	0.32125	11.453	13.8209	14.1103	13.1281	1.45783	4.30129	3.58243	4.50841	4.13071	0.48599
	1.1	8.852	8.37473	8.96761	8.73145	0.31429	11.6393	14.0061	14.3981	13.3478	1.49259	4.42771	3.72763	4.64388	4.26641	0.47895
	1.11	8.86444	8.28506	8.95485	8.70145	0.36343	11.8604	14.2352	14.734	13.6098	1.53549	4.59706	3.88867	4.81576	4.43383	0.48462
	1.12	8.88937	8.23163	9.07238	8.73113	0.44215	12.1102	14.504	15.0677	13.8939	1.57029	4.82875	4.08122	4.99833	4.6361	0.48796
	1.13	8.92587	8.22159	9.2604	8.80262	0.53026	12.3298	14.8087	15.4142	14.1842	1.63426	5.09042	4.18192	5.25274	4.84169	0.57712
	1.14	8.99699	8.22837	9.53981	8.92172	0.65895	12.602	15.1419	15.7874	14.5104	1.68398	5.39471	4.42661	5.63562	5.15231	0.63992
	1.15	9.1223	8.27434	9.86935	9.08866	0.79804	12.9649	15.5631	16.1897	14.9059	1.7099	5.7574	4.78833	6.03271	5.52615	0.65363
	1.16	9.29258	8.38963	10.1717	9.28463	0.89105	13.3949	16.0561	16.6665	15.3725	1.73965	6.14731	5.15144	6.39968	5.89948	0.66
	1.17	9.42612	8.54297	10.5513	9.50679	1.00658	13.872	16.5536	17.219	15.8815	1.77181	6.53056	5.50258	6.69541	6.24285	0.64637
	1.18	9.60694	8.71069	10.8924	9.73667	1.09661	14.3818	17.1611	17.8006	16.4478	1.81758	6.84875	5.80341	6.90371	6.51862	0.62
	1.19	9.81279	8.85478	11.1104	9.92598	1.13204	14.9132	17.8318	18.4165	17.0538	1.87673	7.08876	6.01399	7.01787	6.70687	0.6011
	1.2	9.95447	8.95444	11.1341	10.0143	1.09105	15.4763	18.3923	19.0405	17.6364	1.89855	7.25405	6.13199	7.04466	6.81023	0.59664
	1.21	9.99541	8.98002	11.1124	10.0293	1.06661	16.0118	18.7359	19.6609	18.1362	1.897	7.3142	6.14704	6.99362	6.81828	0.60301
	1.22	9.90465	8.94474	10.9509	9.93342	1.00338	16.5048	18.8801	20.207	18.5306	1.87567	7.30909	6.07455	6.85152	6.74505	0.62412
	1.23	9.63985	8.80927	10.6427	9.69728	0.91807	16.9423	18.8011	20.6595	18.801	1.85859	7.23375	5.91592	6.63729	6.59565	0.6599
	1.24	9.3373	8.58648	10.3353	9.41968	0.8773	17.362	18.6786	20.9962	19.0123	1.8399	7.0857	5.67798	6.40559	6.38976	0.704
	1.25	9.03873	8.31071	9.99028	9.11324	0.84226	17.838	18.4984	21.0728	19.1364	1.70915	6.89233	5.37384	6.2248	6.16366	0.76109
	1.26	8.75513	8.03137	9.63373	8.80674	0.80243	18.2931	18.1119	20.7369	19.0473	1.46602	6.66958	5.23637	6.10041	6.00212	0.72164
	1.27	8.44821	7.75976	9.32417	8.51071	0.78408	18.451	17.4924	20.0613	18.6682	1.29816	6.41555	5.12494	5.93019	5.82356	0.65188
	1.28	8.12237	7.51386	8.96968	8.20197	0.73117	18.1686	16.7597	19.1415	18.0233	1.19752	6.12117	4.97514	5.73603	5.61078	0.58319
	1.29	7.73818	7.29426	8.60793	7.88012	0.66824	17.522	16.0051	18.153	17.2267	1.10396	5.79384	4.83551	5.51623	5.38186	0.49309
	1.3	7.34527	7.06876	8.22289	7.54564	0.60259	16.6538	15.2192	17.3426	16.4052	1.08328	5.42879	4.67247	5.28676	5.12934	0.40198
	1.31	6.98514	6.81644	7.8283	7.20996	0.5421	15.7211	14.4273	16.643	15.5971	1.11302	5.05735	4.47276	5.05845	4.86285	0.33783
	1.32	6.69309	6.54468	7.41802	6.88526	0.46731	14.8898	13.5921	15.9636	14.8152	1.18752	4.6985	4.2521	4.83588	4.59549	0.30522
	1.33	6.39983	6.22784	7.01752	6.5484	0.41527	14.1547	12.7789	15.2743	14.0693	1.24989	4.34665	4.01543	4.61139	4.32449	0.2986
	1.34	6.09807	5.89195	6.62501	6.20501	0.37805	13.4411	11.9909	14.5166	13.3162	1.26749	4.04685	3.78103	4.36718	4.06502	0.2935
	1.35	5.75212	5.59293	6.26089	5.86865	0.34889	12.7151	11.2607	13.6696	12.5485	1.21308	3.76686	3.52851	4.15022	3.8152	0.31366
	1.36	5.41059	5.33494	5.93275	5.55943	0.32551	11.9995	10.5864	12.8458	11.8106	1.14149	3.5202	3.29166	3.91003	3.57396	0.31267
	1.37	5.05712	5.09241	5.62364	5.25772	0.31738	11.2939	10.0247	12.0563	11.1249	1.02628	3.31475	3.06685	3.66045	3.34735	0.29814
	1.38	4.72223	4.85052	5.32797	4.96691	0.3192	10.5933	9.45101	11.316	10.4534	0.94034	3.10753	2.85033	3.39211	3.11666	0.27101
	1.39	4.38239	4.49812	5.0272	4.6359	0.34378	9.84845	8.81026	10.6462	9.76831	0.92061	2.89569	2.64331	3.11474	2.88458	0.23591
	1.4	4.06105	4.08409	4.70646	4.28387	0.36616	9.02107	8.04618	10.0734	9.0469	1.01388	2.69509	2.4512	2.83326	2.65985	0.19345
	1.41	3.79621	3.69045	4.37148	3.95271	0.3665	8.14143	7.15964	9.55658	8.28589	1.20498	2.50856	2.27928	2.56652	2.45145	0.1519
	1.42	3.56456	3.33816	4.04429	3.649	0.36056	7.32392	6.31591	8.99408	7.54463	1.35266	2.33448	2.12096	2.32673	2.26072	0.1211
	1.43	3.31175	3.07504	3.72449	3.37043	0.32868	6.62457	5.6137	8.31861	6.8523	1.36676	2.17615	1.97518	2.11875	2.09003	0.10352
	1.44	3.04838	2.89399	3.40318	3.11518	0.26109	6.02514	5.00552	7.52009	6.18358	1.26475	2.03344	1.84192	1.93539	1.93691	0.09577
	1.45	2.77051	2.72497	3.11116	2.86888	0.21105	5.44784	4.49507	6.70557	5.54949	1.10875	1.90293	1.71639	1.77486	1.79806	0.09541
	1.46	2.51265	2.56762	2.83488	2.63838	0.17238	4.89169	4.08832	5.95586	4.97862	0.9368	1.77588	1.58413	1.64018	1.66673	0.09859
	1.47	2.30429	2.42294	2.5607	2.42931	0.12832	4.34762	3.67894	5.29695	4.44117	0.81306	1.64386	1.433	1.53665	1.53784	0.10544
	1.48	2.13312	2.22651	2.30759	2.22241	0.08731	3.80004	3.31195	4.6747	3.9289	0.69045	1.51752	1.28857	1.41056	1.40555	0.11456
	1.49	1.96171	1.99558	2.07959	2.01229	0.06069	3.22289	2.98149	4.0576	3.42066	0.56466	1.38847	1.1352	1.27464	1.2661	0.12685
	1.5	1.76496	1.75474	1.86178	1.79383	0.05907	2.6781	2.6471	3.46734	2.93085	0.46488	1.2505	0.97493	1.12307	1.11616	0.13791
	1.51	1.52791	1.53717	1.64279	1.56929	0.06382	2.21178	2.28239	2.91995	2.47137	0.39008	1.10448	0.81039	0.95988	0.95825	0.14705
	1.52	1.24535	1.30851	1.43759	1.33048	0.09799	1.84381	1.91458	2.4079	2.05543	0.30729	0.94968	0.64793	0.79397	0.7972	0.1509
	1.53	0.96947	1.09932	1.21382	1.0942	0.12226	1.51849	1.52918	1.96217	1.66995	0.25313	0.79051	0.49422	0.63659	0.64044	0.14818
	1.54	0.7422	0.8835	0.97617	0.86729	0.11782	1.1905	1.19341	1.55813	1.31401	0.21142	0.6333	0.35947	0.49324	0.49534	0.13693
	1.55	0.57637	0.67764	0.73454	0.66285	0.08012	0.89544	0.88589	1.22702	1.00278	0.19425	0.50151	0.25439	0.37519	0.37703	0.12357
	1.56	0.46093	0.50595	0.4713	0.47939	0.02358	0.6419	0.58948	1.01894	0.75011	0.23429	0.37783	0.16726	0.27087	0.27199	0.10529
	1.57	0.35349	0.35052	0.25371	0.31924	0.05677	0.37609	0.30817	0.71301	0.46576	0.21681	0.26226	0.09809	0.18029	0.18021	0.08208
	1.58	0.13599	0.1716	0.12339	0.14366	0.025	0.25261	0.10591	0.45619	0.27157	0.17591	0.1548	0.04688	0.10343	0.1017	0.05398
	1.59	0	0	0	0	0	0.18028	0.0263	0.27637	0.16098	0.12615	0.05545	0.01363	0.04031	0.03646	0.02117
	1.6	0.0948	0.09372	0.15389	0.11414	0.03443	0	0	0	0	0	0	0	0	0	0

## Sheet: Fig.5f
					SHE					SHD					SHED
	x				y	sd				y	sd				y	sd
	d5 (Å)	rep1	rep2	rep3	ΔG (kcal/mol)		rep1	rep2	rep3			rep1	rep2	rep3
	1.05	12.2648	13.6001	13.9947	13.2865	0.90654	28.9927	25.5653	25.915	26.8243	1.88598	3.44612	2.74591	3.73616	3.3094	0.50909
	1.06	12.2014	13.5656	13.9833	13.2501	0.93191	28.9911	25.6628	26.1927	26.9489	1.78838	3.41689	2.71682	3.7337	3.28914	0.52034
	1.07	12.1661	13.5409	13.9986	13.2352	0.95371	29.1005	25.8043	26.4248	27.1099	1.75163	3.41011	2.71032	3.73831	3.28625	0.52507
	1.08	12.1591	13.5261	14.0405	13.2419	0.97239	29.3546	26.0078	26.7053	27.3559	1.76573	3.42578	2.72641	3.74998	3.30072	0.52312
	1.09	12.1842	13.5284	14.1093	13.274	0.98745	29.6908	26.2449	26.9471	27.6276	1.82094	3.46446	2.76751	3.76379	3.33192	0.51119
	1.1	12.2298	13.5225	14.2022	13.3181	1.00197	30.0628	26.5356	27.1896	27.9293	1.87633	3.52878	2.83034	3.78814	3.38242	0.49539
	1.11	12.3107	13.5182	14.3079	13.3789	1.00586	30.3914	26.8386	27.5029	28.2443	1.88887	3.60899	2.90706	3.83395	3.45	0.48347
	1.12	12.4075	13.5043	14.3879	13.4332	0.99209	30.5575	27.1143	27.7756	28.4825	1.82723	3.69216	2.98749	3.91284	3.53083	0.48331
	1.13	12.5465	13.4828	14.4513	13.4935	0.95249	30.5968	27.3583	28.1547	28.7033	1.68751	3.76936	3.06622	4.02963	3.62174	0.49838
	1.14	12.7043	13.514	14.5152	13.5778	0.90714	30.5579	27.6444	28.5402	28.9142	1.49231	3.84509	3.14711	4.1847	3.72563	0.52901
	1.15	12.8831	13.6292	14.5828	13.6984	0.85195	30.6895	27.9588	28.715	29.1211	1.40991	3.9353	3.2381	4.37446	3.84929	0.57304
	1.16	13.1015	13.742	14.6434	13.829	0.77461	30.9014	28.2965	28.8756	29.3578	1.36777	4.04687	3.34433	4.59629	3.99583	0.62754
	1.17	13.3303	13.8344	14.6977	13.9541	0.69151	31.1349	28.7299	28.8563	29.5737	1.35348	4.17667	3.4709	4.8514	4.16632	0.69031
	1.18	13.5264	13.9469	14.76	14.0777	0.62713	31.3137	29.2543	28.6639	29.744	1.39113	4.32626	3.62634	5.14071	4.36444	0.75791
	1.19	13.7034	14.0826	14.8171	14.201	0.5662	31.3408	29.7257	28.4247	29.8304	1.46085	4.52218	3.82781	5.45985	4.60328	0.81904
	1.2	13.8531	14.2043	14.8227	14.2934	0.49089	31.127	30.092	28.0651	29.7613	1.55752	4.78444	4.0937	5.79927	4.89247	0.8579
	1.21	13.9945	14.3415	14.815	14.3837	0.41189	30.8948	30.2087	27.6258	29.5764	1.72379	5.12359	4.43169	6.14417	5.23315	0.86148
	1.22	14.0813	14.4235	14.781	14.4286	0.34985	30.5217	29.9154	27.2134	29.2168	1.76132	5.52126	4.82431	6.47969	5.60842	0.83112
	1.23	14.0414	14.4253	14.7263	14.3977	0.34328	30.0146	29.3645	26.6042	28.6611	1.81074	5.94364	5.2382	6.79493	5.99226	0.7795
	1.24	13.8493	14.4002	14.6339	14.2945	0.40285	29.3188	28.7225	25.858	27.9664	1.85017	6.33934	5.62343	7.08332	6.3487	0.72999
	1.25	13.5268	14.3516	14.4721	14.1168	0.51455	28.2518	28.0136	25.0507	27.1053	1.78338	6.68429	5.98035	7.33873	6.66779	0.67934
	1.26	13.1566	14.2224	14.2436	13.8742	0.62155	27.524	27.2639	24.2717	26.3532	1.80735	6.96081	6.28736	7.54346	6.93054	0.6286
	1.27	12.8173	14.0165	14.0109	13.6149	0.69072	27.0318	26.3551	23.6897	25.6922	1.76689	7.17501	6.53662	7.7196	7.14374	0.59211
	1.28	12.4784	13.7463	13.7712	13.3319	0.73931	26.7212	25.3069	23.202	25.0767	1.77083	7.37585	6.79822	7.85701	7.34369	0.53013
	1.29	12.1468	13.4344	13.5178	13.033	0.7686	26.4323	24.19	22.806	24.4761	1.82999	7.52655	6.96495	7.90698	7.46616	0.47391
	1.3	11.7796	13.0961	13.2164	12.6973	0.79708	25.8593	23.1194	22.4766	23.8184	1.79646	7.61429	7.02376	7.872	7.50335	0.43487
	1.31	11.403	12.7642	12.8505	12.3392	0.81196	24.7969	22.1858	22.1183	23.0337	1.5274	7.62943	6.99881	7.76219	7.46348	0.40785
	1.32	11.0174	12.4451	12.4033	11.9553	0.81245	23.8346	21.3767	21.6029	22.2714	1.3585	7.57104	6.89632	7.59297	7.35344	0.39603
	1.33	10.6459	12.0786	11.8422	11.5222	0.76809	22.7863	20.571	20.8386	21.3986	1.20916	7.45787	6.74547	7.42452	7.20929	0.40202
	1.34	10.2209	11.6466	11.2438	11.0371	0.73499	21.7505	19.8275	19.8676	20.4819	1.09884	7.33541	6.6315	7.27305	7.07999	0.38965
	1.35	9.77298	11.1853	10.6914	10.5499	0.7167	20.7551	19.0918	18.8581	19.5684	1.03438	7.17008	6.46791	7.11485	6.91761	0.39043
	1.36	9.28875	10.7573	10.2079	10.0846	0.74197	19.8042	18.3389	17.9436	18.6956	0.98027	6.98085	6.28259	6.96206	6.74183	0.39783
	1.37	8.87494	10.3983	9.82933	9.70087	0.76978	18.8828	17.5055	17.1295	17.8393	0.92309	6.77547	6.07645	6.81129	6.5544	0.41431
	1.38	8.49647	10.0754	9.47566	9.34918	0.79703	17.9215	16.581	16.3781	16.9602	0.83868	6.55995	5.86202	6.65653	6.3595	0.43353
	1.39	8.07524	9.70154	9.00636	8.92771	0.816	16.8614	15.6454	15.425	15.9773	0.77358	6.33765	5.63501	6.49217	6.15494	0.45686
	1.4	7.57909	9.28356	8.50153	8.45473	0.8532	15.8395	14.7056	14.3446	14.9632	0.78005	6.11002	5.40323	6.3145	5.94258	0.47815
	1.41	7.11273	8.82636	8.0257	7.98826	0.85743	14.9337	13.7678	13.2196	13.9737	0.87539	5.87746	5.17767	6.12035	5.72516	0.48945
	1.42	6.73299	8.37525	7.59192	7.56672	0.82142	14.1472	12.8474	12.1166	13.0371	1.02852	5.64066	4.95382	5.90642	5.5003	0.49157
	1.43	6.51828	7.95571	7.29118	7.25506	0.7194	13.4661	11.9113	11.1807	12.186	1.16724	5.40097	4.74234	5.67028	5.2712	0.47739
	1.44	6.40657	7.54515	7.07177	7.00783	0.57198	12.8397	11.0173	10.4492	11.4354	1.24887	5.16002	4.53881	5.41211	5.03698	0.44946
	1.45	6.22576	7.13852	6.86602	6.74343	0.46857	12.1463	10.2719	9.78808	10.7354	1.2456	4.91912	4.30617	5.13536	4.78688	0.43012
	1.46	5.98943	6.77122	6.67204	6.47756	0.42563	11.5068	9.63756	9.21266	10.119	1.22047	4.6797	4.03833	4.84671	4.52158	0.42676
	1.47	5.75228	6.4384	6.4635	6.21806	0.40357	10.9503	9.0924	8.64789	9.56352	1.22135	4.44371	3.75289	4.55417	4.25026	0.43426
	1.48	5.50997	6.14494	6.25599	5.9703	0.40251	10.3819	8.53548	8.02326	8.98023	1.24064	4.21319	3.45859	4.26347	3.97842	0.45088
	1.49	5.2555	5.89636	6.05987	5.73724	0.42514	9.75191	7.98175	7.3895	8.37439	1.22917	3.98797	3.20762	3.97741	3.72433	0.44752
	1.5	4.94333	5.65146	5.81108	5.46862	0.46187	9.0814	7.42242	6.75515	7.75299	1.19784	3.76527	3.02395	3.69663	3.49528	0.40963
	1.51	4.56766	5.37755	5.50149	5.1489	0.50717	8.42744	6.90277	6.14333	7.15785	1.16322	3.54021	2.88807	3.42063	3.28297	0.34718
	1.52	4.19783	5.09345	5.09596	4.79575	0.51781	7.82919	6.38813	5.57381	6.59704	1.14211	3.30848	2.77888	3.14935	3.0789	0.27174
	1.53	3.88795	4.82578	4.63274	4.44882	0.49523	7.32233	5.88728	5.05105	6.08689	1.14872	3.07883	2.67768	2.88433	2.88028	0.20061
	1.54	3.61783	4.59717	4.19304	4.13601	0.49215	6.84255	5.34455	4.53058	5.57256	1.17273	2.82134	2.55058	2.62764	2.66652	0.1395
	1.55	3.35546	4.40871	3.80594	3.8567	0.52846	6.36134	4.83478	4.05402	5.08338	1.17358	2.55134	2.38827	2.38234	2.44065	0.09591
	1.56	3.09683	4.23905	3.47442	3.60343	0.58194	5.88676	4.33815	3.57739	4.60077	1.17687	2.28403	2.19253	2.15224	2.2096	0.06753
	1.57	2.86834	4.04575	3.21455	3.37621	0.60512	5.45231	3.87303	3.09048	4.13861	1.2031	2.03292	1.97639	1.9411	1.98347	0.04632
	1.58	2.70577	3.85402	3.01185	3.19055	0.59462	5.058	3.367	2.59994	3.67498	1.25764	1.8097	1.75775	1.75088	1.77278	0.03216
	1.59	2.62279	3.64853	2.81818	3.02983	0.54464	4.61044	2.83334	2.14985	3.19788	1.27015	1.62522	1.55476	1.58194	1.58731	0.03554
	1.6	2.54402	3.40451	2.61194	2.85349	0.4784	4.08673	2.31754	1.77118	2.72515	1.21039	1.44787	1.37017	1.43329	1.41711	0.0413
	1.61	2.42009	3.15479	2.39946	2.65811	0.43026	3.50248	1.9099	1.49687	2.30308	1.05904	1.28949	1.19758	1.30409	1.26372	0.05774
	1.62	2.25307	2.92802	2.18333	2.45481	0.4113	2.89532	1.56938	1.29035	1.91835	0.85751	1.15174	1.03496	1.19329	1.12666	0.08209
	1.63	2.04253	2.70795	2.00038	2.25029	0.39691	2.32699	1.26407	1.09393	1.56166	0.66823	1.03475	0.88504	1.09837	1.00605	0.10952
	1.64	1.84818	2.49984	1.84446	2.06416	0.37731	1.87731	0.98691	0.90661	1.25694	0.53875	0.93452	0.74992	1.01311	0.89918	0.13511
	1.65	1.69599	2.2692	1.68418	1.88312	0.3344	1.48511	0.71734	0.76067	0.98771	0.43131	0.84325	0.63081	0.92889	0.80098	0.15347
	1.66	1.53446	2.00088	1.51564	1.68366	0.27488	1.17534	0.47439	0.70233	0.78402	0.35754	0.75152	0.52711	0.8376	0.70541	0.1603
	1.67	1.34872	1.76692	1.37256	1.49607	0.23487	0.92571	0.3226	0.68526	0.64452	0.30361	0.65238	0.43675	0.73617	0.60843	0.15447
	1.68	1.18965	1.57256	1.24525	1.33582	0.2069	0.72445	0.23528	0.65591	0.53855	0.26486	0.54475	0.35643	0.62714	0.50944	0.13877
	1.69	1.07859	1.40847	1.1661	1.21772	0.17089	0.52405	0.18296	0.54308	0.4167	0.20265	0.43386	0.28358	0.51671	0.41138	0.11818
	1.7	0.98166	1.26453	1.10106	1.11575	0.14201	0.36856	0.1323	0.37627	0.29238	0.13868	0.32778	0.2162	0.41077	0.31825	0.09763
	1.71	0.88235	1.11813	1.02721	1.00923	0.11891	0.19609	0.07703	0.18049	0.1512	0.06471	0.2343	0.15453	0.31333	0.23405	0.0794
	1.72	0.81376	0.98735	0.91215	0.90442	0.08705	0	0	0.03238	0.01079	0.01869	0.15729	0.10076	0.22691	0.16165	0.06319
	1.73	0.76617	0.85661	0.77535	0.79938	0.04978	0.18096	0.18851	0	0.12316	0.10672	0.09835	0.05789	0.15432	0.10352	0.04842
	1.74	0.78742	0.71998	0.60452	0.70397	0.09249	0.51938	0.60022	0.38474	0.50145	0.10885	0.05127	0.03044	0.09869	0.06013	0.03498
	1.75	0.86785	0.56528	0.44636	0.6265	0.21731	0.96807	1.1568	1.05237	1.05908	0.09454	0.0212	0.01325	0.06213	0.03219	0.02623
	1.76	0.87564	0.39616	0.28364	0.51848	0.31438	1.40417	1.63949	1.8828	1.64215	0.23933	0	0.00589	0.04335	0.01641	0.02351
	1.77	0.7732	0.27669	0.12218	0.39069	0.34015	1.65103	1.92103	2.61741	2.06316	0.49862	0.01904	0	0.03697	0.01867	0.01849
	1.78	0.63697	0.26601	0.07349	0.32549	0.28641	1.70917	1.95127	3.03787	2.23277	0.70767	0.04238	0.00829	0.03598	0.02888	0.01812
	1.79	0.41383	0.22376	0	0.21253	0.20714	1.57726	1.89346	3.09525	2.18866	0.80089	0.06783	0.01774	0.03419	0.03992	0.02553
	1.8	0.20902	0.17887	0.07296	0.15362	0.07146	1.27499	1.78619	3.00464	2.02194	0.8886	0.08587	0.0382	0.0287	0.05092	0.03064
	1.81	0.08544	0.11439	0.08965	0.09649	0.01564	0.8859	1.62458	2.84619	1.78556	0.99001	0.10141	0.06524	0.02062	0.06242	0.04047
	1.82	0.04923	0.06521	0.101	0.07181	0.02651	0.52115	1.39994	2.75395	1.55835	1.1248	0.1176	0.10091	0.0124	0.07697	0.05654
	1.83	0	0	0.10089	0.03363	0.05825	0.285	1.14782	2.71761	1.38348	1.23331	0.13952	0.14049	0.00674	0.09558	0.07694
	1.84	0.04779	0.0568	0.0946	0.0664	0.02484	0.18662	0.89969	2.67067	1.25233	1.27902	0.16516	0.18574	0.00234	0.11775	0.10047
	1.85	0.11339	0.0964	0.08212	0.0973	0.01565	0.10318	0.68508	2.58312	1.12379	1.29687	0.19455	0.23668	0	0.14374	0.12626

## Sheet: Fig.6
	Enzyme kinetics
	Combined Data
	degree (C)	kcat (s-1)	error (s-1)		1/temp (K)	ln (kcat)	ln (kcat) error		Slope	error	R (cal/mol)	Ea (cal/mol)	Ea error
	20	42.14	1.523		0.00341122	3.741	0.0361414		-2025.8	123	1.9872	4.02568	0.495158
	25	46.87	0.5369		0.00335402	3.84738	0.0114551
	30	54.51	0.5186		0.0032987	3.99838	0.00951385
	35	59.96	0.5333		0.00324517	4.09368	0.00889426
	40	64.63	1.708		0.00319336	4.16868	0.0264274
	20 degrees
	BnzGlcA (mM)	Control (Abs/s)	Assay (Abs/s)	Activity (Abs/s)	Vo (mM/s)	Vol in Rxn (mL)	Stock Protein Dilution factor	Stock protein (mg/mL)	Protein MW (g/mol)	Et (mM)	Activity (s-1)
	30	0.000458946	0.00581111	0.00535217	1.5645	10	600	23.9	47093.8	0.0422915	36.9933					Best-fit values
	15	0.000215482	0.00450163	0.00428615	1.25289	10	600	23.9	47093.8	0.0422915	29.6252					Vmax (s-1)	42.14
	7.5	0.000126225	0.00374918	0.00362296	1.05903	10	600	23.9	47093.8	0.0422915	25.0413					Km (mM)	5.234
	3	5.39216e-05	0.00223591	0.00218199	0.637821	10	600	23.9	47093.8	0.0422915	15.0815					Std. Error
	1.5	1.40931e-05	0.00146752	0.00145343	0.424856	10	600	23.9	47093.8	0.0422915	10.0459					Vmax (s-1)	1.523
	0.75	0	0.000890114	0.000890114	0.260191	10	600	23.9	47093.8	0.0422915	6.15233					Km (mM)	0.5576
	0.3	2.28758e-05	0.000269199	0.000246324	0.0720034	10	600	23.9	47093.8	0.0422915	1.70255
	25 degrees
	BnzGlcA (mM)	Control (Abs/s)	Assay (Abs/s)	Activity (Abs/s)	Vo (mM/s)	Vol in Rxn (mL)	Stock Protein Dilution factor	Stock protein (mg/mL)	Protein MW (g/mol)	Et (mM)	Activity (s-1)
	30	0.000528391	0.00633701	0.00580862	1.69793	10	600	23.9	47093.8	0.0422915	40.1483					Best-fit values
	15	0.000252451	0.0054759	0.00522345	1.52688	10	600	23.9	47093.8	0.0422915	36.1037					Vmax (s-1)	44.87
	7.5	0.000123775	0.00434252	0.00421875	1.23319	10	600	23.9	47093.8	0.0422915	29.1593					Km (mM)	3.729
	3	4.98366e-05	0.00297855	0.00292872	0.8561	10	600	23.9	47093.8	0.0422915	20.2428					Std. Error
	1.5	1.32761e-05	0.0018944	0.00188113	0.549876	10	600	23.9	47093.8	0.0422915	13.0021					Vmax (s-1)	0.5369
	0.75	5.9232e-06	0.00115278	0.00114685	0.33524	10	600	23.9	47093.8	0.0422915	7.92688					Km (mM)	0.1437
	0.3	-1.49101e-05	0.000442402	0.000457312	0.133678	10	600	23.9	47093.8	0.0422915	3.16087
	30 degrees
	BnzGlcA (mM)	Control (Abs/s)	Assay (Abs/s)	Activity (Abs/s)	Vo (mM/s)	Vol in Rxn (mL)	Stock Protein Dilution factor	Stock protein (mg/mL)	Protein MW (g/mol)	Et (mM)	Activity (s-1)
	30	0.000680556	0.00779902	0.00711846	2.08081	10	600	23.9	47093.8	0.0422915	49.2017					Best-fit values
	15	0.000339869	0.00669363	0.00635376	1.85728	10	600	23.9	47093.8	0.0422915	43.9162					Vmax (s-1)	54.51
	7.5	0.000172386	0.00550592	0.00533354	1.55906	10	600	23.9	47093.8	0.0422915	36.8646					Km (mM)	3.508
	3	7.88399e-05	0.00365339	0.00357455	1.04488	10	600	23.9	47093.8	0.0422915	24.7067					Std. Error
	1.5	3.63562e-05	0.00248427	0.00244792	0.715556	10	600	23.9	47093.8	0.0422915	16.9196					Vmax (s-1)	0.5186
	0.75	1.81781e-05	0.0014616	0.00144342	0.42193	10	600	23.9	47093.8	0.0422915	9.97672					Km (mM)	0.1091
	0.3	-6.3317e-06	0.000585376	0.000591708	0.172963	10	600	23.9	47093.8	0.0422915	4.08979
	35 degrees
	BnzGlcA (mM)	Control (Abs/s)	Assay (Abs/s)	Activity (Abs/s)	Vo (mM/s)	Vol in Rxn (mL)	Stock Protein Dilution factor	Stock protein (mg/mL)	Protein MW (g/mol)	Et (mM)	Activity (s-1)
	30	0.000843137	0.00875041	0.00790727	2.31139	10	600	23.9	47093.8	0.0422915	54.6538					Best-fit values
	15	0.000419322	0.00754412	0.0071248	2.08266	10	600	23.9	47093.8	0.0422915	49.2455					Vmax (s-1)	59.96
	7.5	0.000218954	0.00629596	0.006077	1.77638	10	600	23.9	47093.8	0.0422915	42.0033					Km (mM)	3.162
	3	9.88562e-05	0.0042451	0.00414624	1.212	10	600	23.9	47093.8	0.0422915	28.6582					Std. Error
	1.5	4.61601e-05	0.00291136	0.0028652	0.837532	10	600	23.9	47093.8	0.0422915	19.8038					Vmax (s-1)	0.5333
	0.75	2.22631e-05	0.00176614	0.00174387	0.509755	10	600	23.9	47093.8	0.0422915	12.0534					Km (mM)	0.09423
	0.3	6.53595e-06	0.000719158	0.000712623	0.208308	10	600	23.9	47093.8	0.0422915	4.92554
	40 degrees
	BnzGlcA (mM)	Control (Abs/s)	Assay (Abs/s)	Activity (Abs/s)	Vo (mM/s)	Vol in Rxn (mL)	Stock Protein Dilution factor	Stock protein (mg/mL)	Protein MW (g/mol)	Et (mM)	Activity (s-1)
	30	0.00102798	0.0093852	0.00835722	2.44292	10	600	23.9	47093.8	0.0422915	57.7638					Best-fit values
	15	0.00052308	0.00844812	0.00792504	2.31659	10	600	23.9	47093.8	0.0422915	54.7767					Vmax (s-1)	64.63
	7.5	0.000292688	0.00755004	0.00725735	2.12141	10	600	23.9	47093.8	0.0422915	50.1617					Km (mM)	2.671
	3	0.000106005	0.00518873	0.00508272	1.48574	10	600	23.9	47093.8	0.0422915	35.131					Std. Error
	1.5	5.47386e-05	0.00321752	0.00316279	0.924521	10	600	23.9	47093.8	0.0422915	21.8607					Vmax (s-1)	1.708
	0.75	3.65605e-05	0.00196364	0.00192708	0.56331	10	600	23.9	47093.8	0.0422915	13.3197					Km (mM)	0.2458
	0.3	1.30719e-05	0.000754493	0.000741422	0.216727	10	600	23.9	47093.8	0.0422915	5.12459

[truncated: 11 more sheets: Fig.8b, Fig.8d, Supplementary Fig. 1a, Supplementary Fig. 1b, Supplementary Fig. 3a, Supplementary Fig. 3b, Supplementary Fig. 4b, Supplementary Fig. 5a, Supplementary Fig. 5b, Supplementary Fig. 6, Table2]
